# Supplementary material for: Frequency-Domain Transformation of cfDNA End-Motif Profiles Enhances Robust Cancer Detection
Source: Genes (Basel). 2026 Jun 5;17(6):661. doi: 10.3390/genes17060661 (PMC13298836; doi:10.3390/genes17060661)
Supplement: Supplementary file 1 [file genes-17-00661-s001.zip]

Archive with 2 entries (2 files):
- Supplementary_Methods_and_Figures.pdf
- Supplementary_Tables.xlsx
