# Supplementary material for: Frequency-Domain Transformation of cfDNA End-Motif Profiles Enhances Robust Cancer Detection
Source: Genes (Basel). 2026 Jun 5;17(6):661. doi: 10.3390/genes17060661 (PMC13298836; doi:10.3390/genes17060661)
Supplement: Supplementary file 1 [file genes-17-00661-s001.zip › Supplementary_Tables.xlsx]

## Sheet: S1
Table S1. Diagnostic performance of MDS across datasets.
Dataset	k-mer	AUC	AUC 95% CI Lower	AUC 95% CI Upper	Sensitivity at 95% Specificity	Sensitivity at 95% Specificity 95% CI Lower	Sensitivity at 95% Specificity 95% CI Upper
Mathios et al. LUCAS dataset	4-mer	0.629968	0.566679	0.690841	0.20155	0.117186	0.31747
Mathios et al. independent dataset	4-mer	0.391135	0.306099	0.479756	0.0434783	0	0.111111
Mathios et al. LUCAS dataset	5-mer	0.61937	0.555047	0.681332	0.209302	0.107621	0.303283
Mathios et al. independent dataset	5-mer	0.379955	0.293994	0.466445	0.0434783	0	0.113636
Mathios et al. LUCAS dataset	6-mer	0.607742	0.543806	0.67069	0.217054	0.105191	0.300832
Mathios et al. independent dataset	6-mer	0.392208	0.307474	0.48515	0.0434783	0	0.116313
Yu et al. study dataset	4-mer	0.571092	0.495957	0.638407	0.190909	0.0847299	0.316239
Yu et al. validation dataset	4-mer	0.613815	0.522118	0.707114	0.219178	0.0735294	0.346221
Yu et al. study dataset	5-mer	0.611511	0.534461	0.678703	0.236364	0.127266	0.330016
Yu et al. validation dataset	5-mer	0.631449	0.543371	0.72428	0.150685	0.0833048	0.397269
Yu et al. study dataset	6-mer	0.638522	0.56488	0.704905	0.245455	0.151661	0.336073
Yu et al. validation dataset	6-mer	0.647333	0.558262	0.739	0.273973	0.102904	0.467757
Cristiano et al. dataset	4-mer	0.674016	0.62263	0.72594	0.360577	0.284974	0.460406
Cristiano et al. dataset	5-mer	0.67699	0.626676	0.728192	0.355769	0.299466	0.457286
Cristiano et al. dataset	6-mer	0.690004	0.639469	0.741235	0.384615	0.325457	0.488612
Jiang et al. dataset	4-mer	0.352593	0.277764	0.434713	0.155556	0.0666667	0.227273
Jiang et al. dataset	5-mer	0.395144	0.319457	0.478148	0.166667	0.0888645	0.244737
Jiang et al. dataset	6-mer	0.440905	0.363517	0.526796	0.177778	0.0952009	0.255821

## Sheet: S2
Table S2. Diagnostic performance of raw EDM-based SVM models across datasets.
Dataset	k-mer	AUC	AUC 95% CI Lower	AUC 95% CI Upper	Sensitivity at 95% Specificity	Sensitivity at 95% Specificity 95% CI Lower	Sensitivity at 95% Specificity 95% CI Upper
Mathios et al. LUCAS dataset	4-mer	0.678344	0.615138	0.735662	0.186047	0.1	0.362832
Mathios et al. independent dataset	4-mer	0.553698	0.448636	0.663776	0.195652	0.0740515	0.317073
Mathios et al. LUCAS dataset	5-mer	0.680551	0.617569	0.738469	0.248062	0.148739	0.378214
Mathios et al. independent dataset	5-mer	0.564314	0.455931	0.673755	0.217391	0.0908422	0.347119
Mathios et al. LUCAS dataset	6-mer	0.683299	0.617078	0.741068	0.263566	0.102358	0.375023
Mathios et al. independent dataset	6-mer	0.574816	0.466718	0.683719	0.217391	0.104063	0.347119
Yu et al. study dataset	4-mer	0.750948	0.683683	0.812166	0.454545	0.335872	0.552632
Yu et al. validation dataset	4-mer	0.800495	0.720016	0.870016	0.589041	0.457111	0.714334
Yu et al. study dataset	5-mer	0.766972	0.696884	0.827024	0.472727	0.359603	0.584906
Yu et al. validation dataset	5-mer	0.801661	0.720626	0.870542	0.589041	0.470571	0.71626
Yu et al. study dataset	6-mer	0.775082	0.706648	0.833762	0.509091	0.406235	0.622646
Yu et al. validation dataset	6-mer	0.805305	0.723812	0.875861	0.616438	0.47615	0.727334
Cristiano et al. dataset	4-mer	0.686829	0.636375	0.735046	0.274038	0.153456	0.396396
Cristiano et al. dataset	5-mer	0.681351	0.629215	0.727817	0.3125	0.236666	0.373874
Cristiano et al. dataset	6-mer	0.705255	0.65169	0.754898	0.379808	0.153456	0.471973
Jiang et al. dataset	4-mer	0.92749	0.8892	0.962946	0.811111	0.709668	0.886398
Jiang et al. dataset	5-mer	0.93177	0.891983	0.967226	0.833333	0.703116	0.913043
Jiang et al. dataset	6-mer	0.944033	0.909197	0.975271	0.844444	0.690247	0.923098

## Sheet: S3
Table S3. Comparison of diagnostic performance between raw EDM-based SVM models and MDS across datasets.
Dataset	k-mer	Model 1	Model 2	AUC (Model 1)	AUC (Model 2)	Delta AUC	DeLong P Value
Mathios et al. LUCAS dataset	4-mer	SVM (EDM)	MDS	0.678344	0.629968	0.048376	0.0906239
Mathios et al. independent dataset	4-mer	SVM (EDM)	MDS	0.553698	0.391135	0.162564	3.42933e-06
Mathios et al. LUCAS dataset	5-mer	SVM (EDM)	MDS	0.680551	0.61937	0.0611814	0.054787
Mathios et al. independent dataset	5-mer	SVM (EDM)	MDS	0.564314	0.379955	0.184359	2.8925e-06
Mathios et al. LUCAS dataset	6-mer	SVM (EDM)	MDS	0.683299	0.607742	0.0755569	0.0194929
Mathios et al. independent dataset	6-mer	SVM (EDM)	MDS	0.574816	0.392208	0.182609	1.04951e-05
Yu et al. study dataset	4-mer	SVM (EDM)	MDS	0.750948	0.571092	0.179856	1.11376e-11
Yu et al. validation dataset	4-mer	SVM (EDM)	MDS	0.800495	0.613815	0.18668	5.89253e-08
Yu et al. study dataset	5-mer	SVM (EDM)	MDS	0.766972	0.611511	0.155461	1.03372e-09
Yu et al. validation dataset	5-mer	SVM (EDM)	MDS	0.801661	0.631449	0.170213	2.48926e-07
Yu et al. study dataset	6-mer	SVM (EDM)	MDS	0.775082	0.638522	0.13656	5.3835e-08
Yu et al. validation dataset	6-mer	SVM (EDM)	MDS	0.805305	0.647333	0.157971	1.19869e-06
Cristiano et al. dataset	4-mer	SVM (EDM)	MDS	0.686829	0.674016	0.0128131	0.587828
Cristiano et al. dataset	5-mer	SVM (EDM)	MDS	0.681351	0.67699	0.00436047	0.874199
Cristiano et al. dataset	6-mer	SVM (EDM)	MDS	0.705255	0.690004	0.0152504	0.540616
Jiang et al. dataset	4-mer	SVM (EDM)	MDS	0.92749	0.352593	0.574897	5.98977e-30
Jiang et al. dataset	5-mer	SVM (EDM)	MDS	0.93177	0.395144	0.536626	1.26139e-27
Jiang et al. dataset	6-mer	SVM (EDM)	MDS	0.944033	0.440905	0.503128	1.7593e-27

## Sheet: S4
Table S4. Diagnostic performance of SVM models based on transformed EDM features across datasets.
Dataset	k-mer	Method	AUC	AUC 95% CI Lower	AUC 95% CI Upper
Mathios et al. LUCAS dataset	4-mer	DFT	0.697969	0.63351	0.7598
Mathios et al. independent dataset	4-mer	DFT	0.663749	0.563723	0.764303
Mathios et al. LUCAS dataset	5-mer	DFT	0.710627	0.646582	0.771127
Mathios et al. independent dataset	5-mer	DFT	0.645116	0.546462	0.739709
Mathios et al. LUCAS dataset	6-mer	DFT	0.683152	0.620356	0.743037
Mathios et al. independent dataset	6-mer	DFT	0.662168	0.555597	0.763954
Mathios et al. LUCAS dataset	4-mer	DCT	0.678932	0.615486	0.738674
Mathios et al. independent dataset	4-mer	DCT	0.553755	0.448846	0.663682
Mathios et al. LUCAS dataset	5-mer	DCT	0.682563	0.621339	0.74139
Mathios et al. independent dataset	5-mer	DCT	0.564653	0.456339	0.674383
Mathios et al. LUCAS dataset	6-mer	DCT	0.684869	0.621947	0.741128
Mathios et al. independent dataset	6-mer	DCT	0.575776	0.467925	0.685136
Mathios et al. LUCAS dataset	4-mer	Wavelet	0.686979	0.621517	0.745842
Mathios et al. independent dataset	4-mer	Wavelet	0.606889	0.50646	0.707178
Mathios et al. LUCAS dataset	5-mer	Wavelet	0.678295	0.615078	0.740261
Mathios et al. independent dataset	5-mer	Wavelet	0.677301	0.582774	0.771453
Mathios et al. LUCAS dataset	6-mer	Wavelet	0.669807	0.602959	0.733967
Mathios et al. independent dataset	6-mer	Wavelet	0.674421	0.573673	0.768386
Yu et al. study dataset	4-mer	DFT	0.836625	0.772016	0.895078
Yu et al. validation dataset	4-mer	DFT	0.853541	0.777628	0.920324
Yu et al. study dataset	5-mer	DFT	0.82361	0.754589	0.882553
Yu et al. validation dataset	5-mer	DFT	0.836345	0.756967	0.905012
Yu et al. study dataset	6-mer	DFT	0.770765	0.711425	0.829142
Yu et al. validation dataset	6-mer	DFT	0.774118	0.68748	0.850229
Yu et al. study dataset	4-mer	DCT	0.75291	0.685161	0.813548
Yu et al. validation dataset	4-mer	DCT	0.800787	0.720341	0.870159
Yu et al. study dataset	5-mer	DCT	0.763767	0.695277	0.82478
Yu et al. validation dataset	5-mer	DCT	0.801661	0.720626	0.870542
Yu et al. study dataset	6-mer	DCT	0.774755	0.708147	0.833693
Yu et al. validation dataset	6-mer	DCT	0.805159	0.723521	0.874997
Yu et al. study dataset	4-mer	Wavelet	0.748267	0.681365	0.810807
Yu et al. validation dataset	4-mer	Wavelet	0.765957	0.681881	0.843215
Yu et al. study dataset	5-mer	Wavelet	0.749182	0.680137	0.816483
Yu et al. validation dataset	5-mer	Wavelet	0.756194	0.671506	0.835223
Yu et al. study dataset	6-mer	Wavelet	0.770307	0.702971	0.835199
Yu et al. validation dataset	6-mer	Wavelet	0.765957	0.680635	0.844736
Cristiano et al. dataset	4-mer	DFT	0.830635	0.789398	0.866842
Cristiano et al. dataset	5-mer	DFT	0.908788	0.877431	0.936853
Cristiano et al. dataset	6-mer	DFT	0.883855	0.848845	0.914634
Cristiano et al. dataset	4-mer	DCT	0.668023	0.617888	0.714523
Cristiano et al. dataset	5-mer	DCT	0.699642	0.649101	0.749117
Cristiano et al. dataset	6-mer	DCT	0.663551	0.610686	0.71049
Cristiano et al. dataset	4-mer	Wavelet	0.707759	0.658404	0.754219
Cristiano et al. dataset	5-mer	Wavelet	0.665564	0.614198	0.716448
Cristiano et al. dataset	6-mer	Wavelet	0.581038	0.530108	0.633193
Jiang et al. dataset	4-mer	DFT	0.817284	0.755461	0.881664
Jiang et al. dataset	5-mer	DFT	0.946584	0.917513	0.97248
Jiang et al. dataset	6-mer	DFT	0.901646	0.856538	0.940777
Jiang et al. dataset	4-mer	DCT	0.927325	0.887729	0.963758
Jiang et al. dataset	5-mer	DCT	0.931605	0.8928	0.966571
Jiang et al. dataset	6-mer	DCT	0.943374	0.908083	0.974604
Jiang et al. dataset	4-mer	Wavelet	0.895391	0.84699	0.944202
Jiang et al. dataset	5-mer	Wavelet	0.89358	0.848803	0.938661
Jiang et al. dataset	6-mer	Wavelet	0.888889	0.84635	0.931153

## Sheet: S5
Table S5. Diagnostic performance of machine learning models based on amplitude spectra across datasets.
Dataset	k-mer	Model	AUC	AUC 95% CI Lower	AUC 95% CI Upper
Mathios et al. LUCAS dataset	4-mer	SVM	0.697969	0.63351	0.7598
Mathios et al. LUCAS dataset	4-mer	LR	0.683888	0.619677	0.746659
Mathios et al. LUCAS dataset	4-mer	RF	0.634727	0.563706	0.695108
Mathios et al. LUCAS dataset	4-mer	GBDT	0.606957	0.537552	0.668592
Mathios et al. independent dataset	4-mer	SVM	0.663749	0.563723	0.764303
Mathios et al. independent dataset	4-mer	LR	0.661378	0.560713	0.759458
Mathios et al. independent dataset	4-mer	RF	0.665443	0.568475	0.75262
Mathios et al. independent dataset	4-mer	GBDT	0.643422	0.553795	0.729414
Mathios et al. LUCAS dataset	5-mer	SVM	0.710627	0.646582	0.771127
Mathios et al. LUCAS dataset	5-mer	LR	0.712295	0.647808	0.771687
Mathios et al. LUCAS dataset	5-mer	RF	0.667795	0.602367	0.732618
Mathios et al. LUCAS dataset	5-mer	GBDT	0.675596	0.61077	0.737232
Mathios et al. independent dataset	5-mer	SVM	0.645116	0.546462	0.739709
Mathios et al. independent dataset	5-mer	LR	0.646584	0.548148	0.737527
Mathios et al. independent dataset	5-mer	RF	0.602005	0.503747	0.692447
Mathios et al. independent dataset	5-mer	GBDT	0.582891	0.484197	0.671904
Mathios et al. LUCAS dataset	6-mer	SVM	0.683152	0.620356	0.743037
Mathios et al. LUCAS dataset	6-mer	LR	0.665391	0.596342	0.726594
Mathios et al. LUCAS dataset	6-mer	RF	0.65629	0.591809	0.715993
Mathios et al. LUCAS dataset	6-mer	GBDT	0.630164	0.565314	0.690014
Mathios et al. independent dataset	6-mer	SVM	0.662168	0.555597	0.763954
Mathios et al. independent dataset	6-mer	LR	0.680971	0.580677	0.780417
Mathios et al. independent dataset	6-mer	RF	0.573066	0.475916	0.671191
Mathios et al. independent dataset	6-mer	GBDT	0.567532	0.471746	0.664905
Yu et al. study dataset	4-mer	SVM	0.836625	0.772016	0.895078
Yu et al. study dataset	4-mer	LR	0.830216	0.763731	0.888892
Yu et al. study dataset	4-mer	RF	0.874657	0.822183	0.919403
Yu et al. study dataset	4-mer	GBDT	0.857096	0.801714	0.905551
Yu et al. validation dataset	4-mer	SVM	0.853541	0.777628	0.920324
Yu et al. validation dataset	4-mer	LR	0.849898	0.774491	0.917179
Yu et al. validation dataset	4-mer	RF	0.907607	0.859113	0.951046
Yu et al. validation dataset	4-mer	GBDT	0.910085	0.860354	0.953737
Yu et al. study dataset	5-mer	SVM	0.82361	0.754589	0.882553
Yu et al. study dataset	5-mer	LR	0.820929	0.750987	0.879576
Yu et al. study dataset	5-mer	RF	0.869196	0.814777	0.913167
Yu et al. study dataset	5-mer	GBDT	0.868672	0.813858	0.912774
Yu et al. validation dataset	5-mer	SVM	0.836345	0.756967	0.905012
Yu et al. validation dataset	5-mer	LR	0.831682	0.751692	0.901146
Yu et al. validation dataset	5-mer	RF	0.876348	0.811478	0.930878
Yu et al. validation dataset	5-mer	GBDT	0.885456	0.826907	0.936868
Yu et al. study dataset	6-mer	SVM	0.770765	0.711425	0.829142
Yu et al. study dataset	6-mer	LR	0.752126	0.690244	0.809878
Yu et al. study dataset	6-mer	RF	0.780412	0.717311	0.837106
Yu et al. study dataset	6-mer	GBDT	0.766449	0.697455	0.826723
Yu et al. validation dataset	6-mer	SVM	0.774118	0.68748	0.850229
Yu et al. validation dataset	6-mer	LR	0.756194	0.666065	0.835995
Yu et al. validation dataset	6-mer	RF	0.824687	0.747917	0.893867
Yu et al. validation dataset	6-mer	GBDT	0.821772	0.743316	0.890176
Cristiano et al. dataset	4-mer	SVM	0.830635	0.789398	0.866842
Cristiano et al. dataset	4-mer	LR	0.816212	0.77305	0.852273
Cristiano et al. dataset	4-mer	RF	0.857849	0.819725	0.89157
Cristiano et al. dataset	4-mer	GBDT	0.851409	0.810269	0.887284
Cristiano et al. dataset	5-mer	SVM	0.908788	0.877431	0.936853
Cristiano et al. dataset	5-mer	LR	0.890966	0.857991	0.9217
Cristiano et al. dataset	5-mer	RF	0.915441	0.884427	0.942761
Cristiano et al. dataset	5-mer	GBDT	0.921109	0.89168	0.946662
Cristiano et al. dataset	6-mer	SVM	0.883855	0.848845	0.914634
Cristiano et al. dataset	6-mer	LR	0.879808	0.844343	0.910571
Cristiano et al. dataset	6-mer	RF	0.860152	0.822315	0.894111
Cristiano et al. dataset	6-mer	GBDT	0.873256	0.838161	0.906374
Jiang et al. dataset	4-mer	SVM	0.817284	0.755461	0.881664
Jiang et al. dataset	4-mer	LR	0.789877	0.721427	0.860151
Jiang et al. dataset	4-mer	RF	0.962099	0.936603	0.984025
Jiang et al. dataset	4-mer	GBDT	0.964856	0.93903	0.985663
Jiang et al. dataset	5-mer	SVM	0.946584	0.917513	0.97248
Jiang et al. dataset	5-mer	LR	0.935391	0.900825	0.967481
Jiang et al. dataset	5-mer	RF	0.972551	0.953078	0.988144
Jiang et al. dataset	5-mer	GBDT	0.961481	0.933065	0.983316
Jiang et al. dataset	6-mer	SVM	0.901646	0.856538	0.940777
Jiang et al. dataset	6-mer	LR	0.896379	0.848598	0.93945
Jiang et al. dataset	6-mer	RF	0.895967	0.856537	0.932377
Jiang et al. dataset	6-mer	GBDT	0.889136	0.845436	0.928567

## Sheet: S6
Table S6. AUC values of SVM models based on 4-mer amplitude spectra under 1,000 motif-order permutations across datasets.
Mathios et al. LUCAS dataset	Mathios et al. independent dataset	Yu et al. study dataset	Yu et al. validation dataset	Cristiano et al. dataset	Jiang et al. dataset
0.697674	0.666347	0.836756	0.853978	0.82623	0.806008
0.699146	0.66454	0.836429	0.85529	0.82661	0.806337
0.695172	0.663919	0.835579	0.854561	0.837097	0.807654
0.696104	0.666234	0.836037	0.854707	0.833721	0.798025
0.691051	0.662846	0.835317	0.854416	0.822742	0.812922
0.694927	0.665161	0.83571	0.85325	0.831798	0.807078
0.690119	0.663128	0.841138	0.852084	0.824038	0.818354
0.695368	0.664257	0.835448	0.85427	0.825604	0.798601
0.694829	0.665782	0.836037	0.853541	0.824463	0.800576
0.697135	0.663128	0.836494	0.854707	0.82775	0.81465
0.696497	0.663523	0.836494	0.854561	0.823949	0.813086
0.697282	0.662564	0.83499	0.855144	0.826297	0.818601
0.699392	0.666573	0.836625	0.854707	0.827661	0.821152
0.686439	0.664427	0.835775	0.854999	0.826386	0.825844
0.696889	0.664709	0.83656	0.854416	0.831462	0.808395
0.69424	0.66437	0.835971	0.854124	0.826006	0.815556
0.692866	0.663298	0.836429	0.855144	0.829271	0.809959
0.699048	0.664822	0.835383	0.854124	0.821802	0.821152
0.693455	0.663354	0.837018	0.854561	0.82737	0.818848
0.692964	0.664314	0.836364	0.854561	0.828511	0.808724
0.690266	0.664145	0.83499	0.853833	0.826342	0.819835
0.696153	0.66533	0.835906	0.854999	0.834839	0.82856
0.699637	0.663467	0.836691	0.854124	0.825313	0.829877
0.696742	0.663354	0.835383	0.85427	0.822004	0.846584
0.696497	0.665556	0.836037	0.854561	0.831462	0.817531
0.689137	0.661208	0.837148	0.856602	0.837209	0.837942
0.697723	0.664483	0.836233	0.854124	0.830814	0.806502
0.700226	0.663072	0.836429	0.85427	0.815541	0.818848
0.696938	0.667081	0.835121	0.853978	0.825984	0.829136
0.696889	0.661999	0.835971	0.854999	0.826945	0.825679
0.695859	0.664653	0.835775	0.853104	0.832558	0.808807
0.694633	0.663693	0.835971	0.854416	0.826029	0.819424
0.697723	0.664935	0.835448	0.854416	0.827191	0.802469
0.695368	0.663862	0.835775	0.85427	0.826588	0.810947
0.694927	0.665556	0.835906	0.852375	0.826655	0.810123
0.694829	0.662112	0.836102	0.854707	0.831597	0.821811
0.688156	0.664201	0.835383	0.853104	0.831216	0.796955
0.694436	0.664088	0.835252	0.853833	0.821869	0.799424
0.691492	0.662055	0.835317	0.854416	0.823792	0.82214
0.69635	0.665387	0.835121	0.853978	0.825403	0.809547
0.691836	0.663636	0.835317	0.853687	0.831038	0.819012
0.696252	0.66437	0.83571	0.853978	0.825112	0.807654
0.684722	0.660474	0.831001	0.851647	0.822115	0.805679
0.696546	0.66358	0.836952	0.854416	0.830546	0.813169
0.691787	0.667702	0.834859	0.85325	0.822451	0.817202
0.691885	0.664596	0.834794	0.852375	0.826386	0.806584
0.699244	0.663975	0.835644	0.854853	0.819745	0.802963
0.695565	0.666177	0.83571	0.854853	0.834056	0.806749
0.696153	0.665669	0.835971	0.853687	0.836047	0.804856
0.697576	0.668323	0.836298	0.854853	0.834079	0.807901
0.696938	0.664032	0.836625	0.854853	0.834258	0.804362
0.695074	0.664314	0.835644	0.85427	0.826431	0.800576
0.696938	0.662733	0.834271	0.853541	0.825693	0.807654
0.695319	0.664201	0.836233	0.854853	0.831731	0.806502
0.695761	0.664822	0.835971	0.854707	0.827683	0.808889
0.695025	0.66262	0.83499	0.853833	0.822674	0.807819
0.695957	0.662338	0.835383	0.854416	0.830501	0.824115
0.695712	0.664822	0.836298	0.854416	0.824061	0.806502
0.697135	0.664257	0.83656	0.85529	0.831686	0.803374
0.694485	0.666516	0.835906	0.853541	0.833072	0.813086
0.695565	0.665104	0.836102	0.854124	0.833676	0.804609
0.69738	0.665048	0.834271	0.853541	0.818336	0.805267
0.696399	0.660305	0.836233	0.854416	0.826878	0.797449
0.696497	0.663015	0.834598	0.854124	0.824038	0.803704
0.702335	0.663862	0.837018	0.854124	0.824597	0.804609
0.697723	0.664766	0.836298	0.854416	0.828377	0.812593
0.695418	0.662225	0.83656	0.855144	0.826923	0.819918
0.697625	0.66262	0.835971	0.854853	0.832133	0.806831
0.692621	0.663693	0.836298	0.853833	0.828869	0.823374
0.694044	0.663298	0.835121	0.853104	0.831664	0.804938
0.695761	0.663693	0.83584	0.854707	0.822004	0.822551
0.694191	0.661942	0.836952	0.854853	0.830479	0.819835
0.692327	0.662846	0.834402	0.854999	0.822317	0.803786
0.69841	0.665951	0.836494	0.854561	0.831641	0.809547
0.698607	0.662394	0.835579	0.855727	0.828936	0.805514
0.69478	0.666121	0.836429	0.853978	0.828354	0.799588
0.693897	0.666234	0.835252	0.854416	0.833699	0.828971
0.694387	0.664314	0.836887	0.853833	0.828578	0.809547
0.698312	0.668267	0.836429	0.855581	0.830434	0.823539
0.695663	0.663015	0.837083	0.854999	0.823636	0.803374
0.690413	0.666742	0.83571	0.853978	0.832871	0.822058
0.69007	0.66437	0.83499	0.85427	0.825984	0.8107
0.699882	0.662959	0.836429	0.853833	0.828578	0.817613
0.678589	0.662959	0.833748	0.850627	0.82708	0.815885
0.689481	0.665217	0.836429	0.854561	0.834705	0.818601
0.693651	0.663975	0.835056	0.854124	0.820863	0.802798
0.696252	0.665726	0.83499	0.853833	0.824799	0.804444
0.693651	0.663749	0.836625	0.854853	0.828712	0.815556
0.694142	0.662112	0.83826	0.855873	0.827527	0.80535
0.694044	0.663523	0.835775	0.854416	0.822965	0.81037
0.691689	0.663354	0.836298	0.854124	0.835286	0.800412
0.695663	0.664201	0.836298	0.854999	0.823949	0.806008
0.693406	0.6655	0.835644	0.853396	0.824843	0.833498
0.687224	0.666403	0.833682	0.851647	0.83636	0.821811
0.694191	0.664483	0.836952	0.854707	0.825291	0.811193
0.694436	0.6607	0.836887	0.854124	0.823032	0.802881
0.696546	0.663298	0.835121	0.852521	0.834571	0.817284
0.697723	0.663975	0.836364	0.855144	0.828421	0.800823
0.69164	0.666403	0.83571	0.853978	0.8322	0.813251
0.6911	0.663354	0.836494	0.853978	0.828846	0.809465
0.692915	0.663467	0.83584	0.854707	0.82699	0.812346
0.695221	0.66454	0.835056	0.854561	0.828265	0.797202
0.697822	0.663975	0.836887	0.85427	0.824173	0.81465
0.695123	0.662112	0.836429	0.854416	0.82945	0.812099
0.699784	0.663693	0.835579	0.853978	0.823591	0.810864
0.694044	0.663467	0.836037	0.853978	0.82784	0.81679
0.694093	0.664992	0.835579	0.854853	0.828734	0.808807
0.695123	0.66358	0.83656	0.854561	0.822719	0.824609
0.694289	0.666121	0.835383	0.85427	0.833564	0.802963
0.697282	0.662394	0.835775	0.854999	0.823882	0.823457
0.692768	0.661434	0.83826	0.856164	0.829316	0.811111
0.695418	0.662789	0.836429	0.855144	0.82254	0.815473
0.693749	0.664145	0.835579	0.853541	0.82746	0.811934
0.694142	0.666573	0.836625	0.854561	0.83267	0.807901
0.693749	0.664935	0.835971	0.85427	0.827348	0.806996
0.6911	0.662507	0.834729	0.854124	0.826431	0.811358
0.694731	0.664709	0.836037	0.854561	0.827437	0.794979
0.695663	0.662225	0.835906	0.854999	0.833005	0.815885
0.695172	0.664709	0.833617	0.853833	0.829539	0.811276
0.69738	0.66437	0.835971	0.854416	0.826163	0.812675
0.694387	0.665839	0.836756	0.85427	0.837276	0.805267
0.692621	0.664427	0.836821	0.854416	0.832849	0.804609
0.696889	0.663523	0.835579	0.854853	0.826163	0.823951
0.69792	0.665613	0.83656	0.855144	0.82339	0.796708
0.690953	0.665782	0.835317	0.853978	0.833699	0.81144
0.697723	0.664596	0.837018	0.855144	0.83068	0.81572
0.696399	0.665387	0.835775	0.853687	0.827549	0.794733
0.697184	0.665895	0.836233	0.852813	0.830121	0.815144
0.689972	0.666008	0.836102	0.854853	0.829919	0.827407
0.705328	0.663128	0.837475	0.854124	0.823658	0.810535
0.694534	0.664145	0.836167	0.853833	0.823882	0.811934
0.696595	0.664483	0.835906	0.85427	0.824866	0.834074
0.693553	0.666234	0.836494	0.854124	0.830411	0.825679
0.697576	0.666573	0.836364	0.855144	0.831887	0.814239
0.694534	0.663523	0.836233	0.854124	0.826789	0.820741
0.693651	0.664596	0.836364	0.853978	0.825067	0.796214
0.692866	0.661547	0.835971	0.854561	0.828891	0.81893
0.689775	0.664427	0.835121	0.854853	0.824128	0.806255
0.697576	0.666064	0.837083	0.853104	0.825783	0.80749
0.693946	0.662676	0.83584	0.853978	0.831977	0.799918
0.694829	0.662507	0.833748	0.852813	0.830233	0.813004
0.691394	0.662733	0.836887	0.85427	0.826163	0.815638
0.694289	0.664032	0.835906	0.854561	0.82377	0.803374
0.694044	0.664145	0.836037	0.854124	0.831306	0.806255
0.694485	0.663806	0.835121	0.853978	0.825403	0.807407
0.697184	0.664201	0.83584	0.853687	0.826834	0.814979
0.696104	0.662789	0.836494	0.85427	0.826655	0.80214
0.695908	0.66725	0.836167	0.854853	0.840586	0.813992
0.694682	0.664201	0.836494	0.854124	0.820192	0.798519
0.693749	0.664201	0.836691	0.854561	0.826521	0.807901
0.693013	0.665161	0.836364	0.853833	0.827013	0.8107
0.697184	0.663128	0.834925	0.853833	0.824463	0.799424
0.694534	0.665048	0.835579	0.854853	0.835599	0.831934
0.69424	0.663636	0.835579	0.853978	0.823502	0.806584
0.6937	0.6655	0.835513	0.855144	0.827013	0.814979
0.697723	0.664032	0.83656	0.853833	0.831552	0.800988
0.697576	0.665387	0.835644	0.854416	0.827996	0.810123
0.697233	0.664314	0.835644	0.85529	0.819723	0.814156
0.694044	0.667363	0.83414	0.852375	0.821064	0.829053
0.696791	0.663693	0.836298	0.855144	0.827594	0.815062
0.695123	0.663241	0.83656	0.854416	0.832894	0.811358
0.693946	0.66454	0.835317	0.853687	0.826834	0.812757
0.696546	0.664879	0.836429	0.854853	0.825	0.81037
0.691934	0.663862	0.83571	0.85325	0.829987	0.811029
0.696988	0.664879	0.836691	0.854416	0.829539	0.808724
0.697478	0.664935	0.835579	0.854561	0.824709	0.821646
0.689775	0.666008	0.836167	0.854707	0.834593	0.813745
0.698508	0.665839	0.835906	0.854853	0.823301	0.807572
0.698459	0.663693	0.837345	0.854124	0.826856	0.812922
0.693455	0.664427	0.836691	0.854999	0.827191	0.816132
0.69478	0.665726	0.836037	0.854124	0.828958	0.818107
0.695172	0.663241	0.835448	0.854124	0.828108	0.828724
0.698999	0.666347	0.836233	0.85427	0.828466	0.805021
0.695368	0.662902	0.83571	0.855144	0.826029	0.812181
0.691492	0.665048	0.835121	0.854124	0.837947	0.801235
0.696252	0.664709	0.836167	0.854853	0.825827	0.813004
0.695172	0.662451	0.835775	0.853396	0.822987	0.809547
0.700324	0.66629	0.83656	0.854416	0.830255	0.810947
0.691149	0.665104	0.835971	0.854561	0.828064	0.804033
0.694142	0.665951	0.835644	0.854999	0.824776	0.827407
0.696644	0.664088	0.83656	0.854999	0.83352	0.801564
0.697233	0.664992	0.836037	0.855144	0.823345	0.820412
0.695123	0.665217	0.834729	0.853978	0.82623	0.802881
0.689334	0.659289	0.834598	0.854416	0.82869	0.81786
0.693946	0.662451	0.836167	0.854853	0.819164	0.826749
0.693995	0.66262	0.835775	0.854124	0.822071	0.801893
0.698656	0.664483	0.834075	0.852813	0.830121	0.813169
0.694289	0.66454	0.836298	0.853978	0.826543	0.811605
0.694338	0.664596	0.836429	0.854999	0.829495	0.808148
0.696889	0.665161	0.836233	0.854707	0.814736	0.801975
0.706211	0.665556	0.837148	0.850044	0.839177	0.803868
0.691591	0.666911	0.836887	0.853978	0.834727	0.812675
0.698263	0.663467	0.835252	0.854999	0.822496	0.812593
0.695663	0.666798	0.836037	0.854561	0.82292	0.806584
0.695663	0.665387	0.836429	0.855144	0.827885	0.810782
0.696252	0.667363	0.835513	0.85427	0.821802	0.795802
0.696153	0.665669	0.835775	0.854999	0.829987	0.810535
0.696153	0.663411	0.836102	0.854999	0.829987	0.808313
0.697233	0.665274	0.836429	0.854853	0.82415	0.820741
0.695663	0.663975	0.835906	0.853833	0.825447	0.811523
0.693897	0.659232	0.833551	0.854999	0.832446	0.820658
0.699244	0.663975	0.835252	0.854124	0.826632	0.809877
0.688352	0.663411	0.839961	0.851064	0.833251	0.800247
0.698018	0.665669	0.836167	0.85427	0.829584	0.796214
0.692425	0.664201	0.836037	0.854124	0.83153	0.80749
0.696006	0.66646	0.836298	0.854999	0.828936	0.803704
0.693455	0.663128	0.83571	0.853104	0.823502	0.805021
0.698214	0.662959	0.835383	0.85427	0.817062	0.803951
0.696153	0.664088	0.835971	0.85427	0.827639	0.813333
0.696791	0.663749	0.837018	0.856019	0.82462	0.819671
0.690757	0.662451	0.836691	0.85427	0.831597	0.801235
0.700324	0.662902	0.836167	0.85631	0.823904	0.804609
0.697331	0.663354	0.835775	0.854124	0.834504	0.811029
0.689726	0.661208	0.836625	0.855727	0.827348	0.829547
0.684967	0.662451	0.836233	0.85427	0.83475	0.805514
0.69527	0.663467	0.836429	0.854416	0.830165	0.81284
0.695516	0.665104	0.836298	0.854416	0.834526	0.808066
0.695319	0.667815	0.836037	0.85427	0.826453	0.805844
0.698116	0.662225	0.836952	0.854707	0.827236	0.812346
0.695123	0.666685	0.836298	0.854561	0.826945	0.803045
0.697723	0.665669	0.836364	0.855144	0.820751	0.81284
0.695025	0.665217	0.836494	0.85427	0.824128	0.797531
0.69738	0.663749	0.836037	0.854561	0.828265	0.82321
0.695467	0.665895	0.835448	0.853687	0.829964	0.819588
0.696988	0.665726	0.836364	0.854416	0.823569	0.810535
0.693406	0.663523	0.835579	0.854124	0.825291	0.804198
0.694829	0.664257	0.836364	0.854707	0.826342	0.819095
0.694927	0.664314	0.836364	0.854124	0.828242	0.805021
0.694976	0.664257	0.83656	0.854707	0.831865	0.821235
0.69267	0.664201	0.83571	0.854999	0.828198	0.833745
0.697135	0.664201	0.835448	0.854999	0.82225	0.815967
0.69581	0.663467	0.835448	0.854416	0.819879	0.803539
0.695221	0.664314	0.836625	0.854707	0.822853	0.804444
0.695908	0.663862	0.835971	0.854561	0.821691	0.818436
0.684182	0.661547	0.835383	0.852813	0.826409	0.800329
0.695663	0.666008	0.836494	0.854124	0.830792	0.810041
0.693504	0.663636	0.836625	0.854999	0.826632	0.817531
0.694878	0.663636	0.836625	0.854561	0.831127	0.807901
0.696301	0.664257	0.835383	0.854561	0.82538	0.808807
0.693357	0.665951	0.835383	0.853687	0.827437	0.831523
0.698558	0.66358	0.836691	0.854999	0.827639	0.798354
0.695123	0.666347	0.835579	0.851647	0.836114	0.828313
0.696006	0.666008	0.836167	0.853833	0.829025	0.816049
0.691934	0.663298	0.835971	0.85529	0.827504	0.821399
0.691885	0.664257	0.836494	0.853541	0.820013	0.798848
0.695663	0.663523	0.836952	0.855144	0.827281	0.811193
0.698459	0.664032	0.835906	0.854561	0.821914	0.828066
0.696252	0.663411	0.83584	0.854416	0.821131	0.81284
0.693259	0.665613	0.83571	0.853833	0.827996	0.8093
0.693798	0.663806	0.836952	0.854561	0.826588	0.814156
0.693259	0.663015	0.837672	0.854707	0.829651	0.813992
0.6937	0.666968	0.835186	0.853396	0.825894	0.801317
0.694387	0.663862	0.836364	0.855144	0.828488	0.817366
0.697674	0.664653	0.836821	0.854999	0.831753	0.816132
0.693897	0.664935	0.836233	0.854999	0.830255	0.814979
0.695074	0.663919	0.836102	0.85427	0.827102	0.810453
0.694044	0.664935	0.835906	0.855144	0.826006	0.834156
0.699882	0.66358	0.837214	0.854707	0.826163	0.796543
0.691492	0.663241	0.835971	0.854853	0.829852	0.820494
0.69164	0.668041	0.836625	0.855144	0.825939	0.807572
0.694387	0.665443	0.836429	0.854124	0.825335	0.812181
0.686635	0.662902	0.835317	0.853687	0.826498	0.819918
0.684231	0.663975	0.835448	0.853541	0.829092	0.814239
0.694093	0.665387	0.836167	0.854416	0.824463	0.817202
0.695761	0.663862	0.836756	0.854416	0.835443	0.810864
0.692474	0.664257	0.837083	0.854124	0.818493	0.799588
0.692474	0.664822	0.836167	0.853687	0.833453	0.803951
0.696889	0.665217	0.83584	0.854561	0.825179	0.80428
0.697674	0.663072	0.835186	0.853833	0.821467	0.818354
0.69581	0.662676	0.836364	0.854999	0.821735	0.824938
0.695761	0.663806	0.835775	0.854707	0.826252	0.823951
0.695074	0.662394	0.835448	0.854416	0.824888	0.801893
0.697969	0.665895	0.83584	0.854707	0.834504	0.80963
0.691542	0.66454	0.835383	0.854707	0.821579	0.81037
0.6937	0.665217	0.835186	0.853541	0.821735	0.805185
0.694338	0.664427	0.835513	0.853978	0.82093	0.805021
0.6937	0.666177	0.834598	0.852958	0.831753	0.806502
0.695565	0.662168	0.836102	0.854124	0.830344	0.815556
0.696644	0.663411	0.83584	0.853687	0.828287	0.809465
0.696791	0.665839	0.836102	0.854999	0.834638	0.804856
0.699392	0.663467	0.835971	0.85529	0.823099	0.813827
0.697282	0.66262	0.835579	0.85427	0.827661	0.816132
0.691345	0.663636	0.835906	0.85427	0.832178	0.802716
0.696055	0.664145	0.835971	0.853833	0.828444	0.804774
0.693308	0.664257	0.836625	0.85427	0.832961	0.813416
0.696448	0.665839	0.836887	0.85427	0.824106	0.814815
0.696055	0.662676	0.835252	0.854853	0.82178	0.807407
0.699686	0.66646	0.835252	0.853396	0.824776	0.805844
0.695221	0.666121	0.835448	0.852958	0.83144	0.807407
0.685801	0.662451	0.828319	0.851501	0.822809	0.816214
0.692376	0.666008	0.835056	0.85325	0.829718	0.813333
0.690364	0.664201	0.834402	0.853978	0.818851	0.837037
0.693553	0.662451	0.836691	0.854999	0.829718	0.830617
0.696497	0.663862	0.835252	0.85427	0.827013	0.810947
0.695761	0.66454	0.835579	0.854561	0.837455	0.81177
0.697674	0.666798	0.836821	0.854853	0.836963	0.804527
0.692228	0.664257	0.836429	0.854999	0.817598	0.840329
0.696448	0.666629	0.835252	0.853687	0.829271	0.796626
0.694289	0.664935	0.836167	0.854416	0.831887	0.80642
0.69684	0.665726	0.836429	0.85427	0.82737	0.811029
0.691394	0.663015	0.835317	0.853978	0.830344	0.794979
0.694976	0.664427	0.835971	0.85427	0.826096	0.80107
0.693897	0.66358	0.836429	0.85529	0.832983	0.808807
0.695221	0.666008	0.835513	0.853396	0.829003	0.812263
0.691002	0.662959	0.835644	0.854707	0.825246	0.809218
0.69267	0.663693	0.836821	0.855581	0.831395	0.821975
0.689187	0.661152	0.837214	0.854707	0.834638	0.820576
0.696497	0.663975	0.836691	0.854853	0.828779	0.81358
0.693308	0.66533	0.835775	0.853978	0.823524	0.813251
0.695614	0.660587	0.836233	0.854707	0.827013	0.81284
0.695712	0.664879	0.836167	0.853833	0.826834	0.796872
0.696399	0.666911	0.83584	0.853833	0.826789	0.815967
0.694142	0.665839	0.83499	0.852958	0.831775	0.809794
0.696448	0.664032	0.835906	0.853978	0.835398	0.825679
0.695614	0.666629	0.83499	0.855144	0.839647	0.810041
0.697086	0.66646	0.836821	0.854561	0.82547	0.817942
0.695221	0.663467	0.835056	0.85325	0.819186	0.816132
0.693553	0.661321	0.836756	0.85529	0.824776	0.805844
0.693504	0.666516	0.836429	0.854561	0.836382	0.812099
0.689628	0.663354	0.835579	0.855436	0.829606	0.796214
0.696644	0.665669	0.834336	0.853104	0.822764	0.800165
0.694387	0.664145	0.837214	0.854561	0.833229	0.811276
0.69949	0.663862	0.83571	0.855873	0.828511	0.822222
0.696448	0.665217	0.835448	0.853833	0.827124	0.814321
0.69478	0.664653	0.836298	0.854561	0.824038	0.803951
0.696055	0.663072	0.836364	0.854853	0.822026	0.817037
0.696301	0.664032	0.835971	0.854999	0.825157	0.806255
0.694485	0.663749	0.836952	0.854561	0.831351	0.802798
0.693357	0.663975	0.835579	0.854561	0.823099	0.795473
0.697723	0.666177	0.836364	0.855436	0.818225	0.815967
0.694682	0.665726	0.835971	0.854707	0.829696	0.807819
0.695418	0.664653	0.835513	0.85529	0.825291	0.820165
0.693259	0.66454	0.836102	0.853833	0.830948	0.812346
0.6937	0.666234	0.835121	0.853833	0.83381	0.811687
0.697576	0.668436	0.835383	0.85427	0.834123	0.799259
0.696742	0.664483	0.835971	0.853978	0.822272	0.837119
0.698116	0.66358	0.83571	0.854416	0.824843	0.818683
0.696153	0.663072	0.837148	0.854124	0.830747	0.814156
0.697037	0.666742	0.837279	0.854416	0.814088	0.816132
0.696938	0.662846	0.83584	0.855436	0.81903	0.831605
0.697233	0.665443	0.835971	0.854561	0.827661	0.811358
0.694534	0.664709	0.835121	0.853541	0.830501	0.822963
0.696546	0.661942	0.83571	0.854853	0.823144	0.800823
0.698459	0.663241	0.836298	0.856019	0.834213	0.813251
0.695172	0.664992	0.835644	0.854999	0.824888	0.808313
0.696889	0.666798	0.836233	0.85427	0.83068	0.816049
0.697822	0.664145	0.835906	0.854416	0.827795	0.81572
0.690266	0.661434	0.83656	0.855144	0.828488	0.801893
0.695957	0.664314	0.836233	0.854416	0.829226	0.82321
0.697478	0.664653	0.835971	0.854416	0.822451	0.805597
0.697331	0.665443	0.835971	0.852521	0.83267	0.804444
0.698214	0.663411	0.83571	0.853396	0.82301	0.811852
0.695957	0.664032	0.835579	0.854853	0.823099	0.812263
0.695614	0.663806	0.836298	0.854707	0.828309	0.839671
0.698018	0.666855	0.836233	0.854707	0.828801	0.81251
0.695712	0.665161	0.836364	0.854999	0.833587	0.805844
0.6937	0.665613	0.836233	0.853978	0.833743	0.825021
0.694682	0.66454	0.836364	0.853104	0.823032	0.81284
0.693946	0.663975	0.836625	0.854853	0.827326	0.806667
0.695123	0.663693	0.836364	0.855144	0.828936	0.799918
0.697773	0.663919	0.836887	0.854999	0.828064	0.799424
0.693602	0.664257	0.83571	0.854853	0.821109	0.811029
0.695025	0.664766	0.836037	0.854124	0.83068	0.81465
0.692179	0.665274	0.836691	0.854707	0.823144	0.821152
0.695859	0.664822	0.836494	0.855144	0.8339	0.802798
0.690953	0.661999	0.836364	0.854561	0.826476	0.811605
0.696497	0.663298	0.835383	0.854416	0.827706	0.804198
0.69684	0.6655	0.836494	0.854853	0.832021	0.836379
0.695663	0.663185	0.836887	0.854416	0.831373	0.802305
0.697184	0.665387	0.836429	0.854707	0.827929	0.801893
0.696448	0.665161	0.835775	0.853978	0.825738	0.806502
0.695368	0.663128	0.835317	0.854561	0.827214	0.813827
0.693455	0.663411	0.836167	0.854853	0.825112	0.833169
0.697576	0.665669	0.836102	0.853978	0.825626	0.804856
0.696595	0.667702	0.834794	0.85325	0.828511	0.815967
0.694534	0.664596	0.836756	0.85529	0.830009	0.823128
0.695123	0.662507	0.835186	0.855144	0.823256	0.818601
0.694731	0.663354	0.836364	0.85529	0.825581	0.813745
0.694338	0.663975	0.836625	0.853687	0.82614	0.806914
0.697429	0.665161	0.83499	0.853978	0.824038	0.813498
0.697233	0.663015	0.836429	0.85427	0.822674	0.806337
0.693749	0.663523	0.836037	0.855727	0.82822	0.831029
0.689775	0.663298	0.836952	0.854999	0.825403	0.824691
0.697135	0.666234	0.83571	0.853541	0.828667	0.802387
0.696104	0.663693	0.83656	0.854707	0.825917	0.808807
0.697282	0.663693	0.836691	0.85529	0.828779	0.797284
0.697478	0.663523	0.836625	0.854707	0.828846	0.806502
0.696448	0.661886	0.836429	0.855436	0.826386	0.801399
0.692572	0.665726	0.834075	0.851501	0.833609	0.816543
0.697282	0.665443	0.836102	0.855436	0.82102	0.798601
0.696301	0.666573	0.837148	0.85427	0.832603	0.793909
0.692474	0.666855	0.836494	0.853978	0.822585	0.806337
0.696104	0.665161	0.835121	0.854124	0.830188	0.806337
0.695319	0.66358	0.835775	0.854416	0.830277	0.810782
0.696644	0.661886	0.83571	0.854561	0.828354	0.816049
0.694927	0.663185	0.836952	0.854416	0.829987	0.804362
0.696104	0.664653	0.836625	0.854416	0.829316	0.800494
0.695957	0.663975	0.835317	0.854124	0.826789	0.813169
0.695614	0.664596	0.836494	0.854561	0.830009	0.804609
0.69321	0.663919	0.836102	0.854707	0.826252	0.831111
0.695565	0.666121	0.835513	0.854416	0.827258	0.804033
0.695516	0.666064	0.836887	0.854853	0.827013	0.803457
0.694534	0.665048	0.836625	0.854124	0.825648	0.803868
0.697086	0.663975	0.835448	0.854853	0.818672	0.799835
0.695467	0.665443	0.836298	0.854416	0.821691	0.81893
0.695565	0.6655	0.835644	0.854124	0.819633	0.803045
0.694927	0.663749	0.836625	0.854124	0.829987	0.814815
0.695221	0.664992	0.836298	0.85427	0.826431	0.803786
0.70052	0.666516	0.836429	0.854707	0.829987	0.815638
0.69635	0.664992	0.836364	0.853978	0.829897	0.802634
0.692719	0.665556	0.835971	0.854416	0.832133	0.816296
0.694142	0.663072	0.836167	0.854561	0.828309	0.806667
0.700962	0.66629	0.836821	0.854853	0.834817	0.812922
0.6937	0.662676	0.83571	0.85529	0.831105	0.804938
0.694829	0.663862	0.835252	0.853396	0.824419	0.820494
0.697331	0.66454	0.836298	0.854416	0.830747	0.798436
0.69792	0.667758	0.836102	0.855436	0.83428	0.812263
0.696889	0.667702	0.836821	0.85325	0.831284	0.813909
0.694142	0.665669	0.836756	0.85529	0.829249	0.811276
0.695172	0.666403	0.835121	0.85427	0.824732	0.80535
0.697037	0.666064	0.83584	0.853833	0.834369	0.818107
0.696104	0.662168	0.83571	0.853541	0.82292	0.806584
0.699392	0.665048	0.836167	0.854853	0.831105	0.806255
0.69684	0.663806	0.83571	0.853978	0.823435	0.810041
0.698901	0.663354	0.836429	0.853687	0.826386	0.818025
0.695172	0.665895	0.835448	0.854707	0.830031	0.815885
0.693946	0.664766	0.835513	0.853104	0.820349	0.803292
0.69581	0.666234	0.834402	0.853978	0.826096	0.807572
0.693651	0.667194	0.835186	0.854416	0.823994	0.806831
0.695957	0.664201	0.836037	0.854707	0.823412	0.806008
0.696938	0.664822	0.83656	0.854853	0.823658	0.807407
0.696791	0.664653	0.836429	0.854707	0.829651	0.803292
0.694731	0.66437	0.836756	0.853978	0.836181	0.823457
0.694044	0.660926	0.836756	0.853104	0.832916	0.813416
0.694534	0.667081	0.835317	0.853978	0.826722	0.803292
0.69738	0.662676	0.835906	0.853396	0.821579	0.815391
0.695368	0.662451	0.836167	0.854999	0.825939	0.803704
0.690168	0.662225	0.837214	0.854561	0.827281	0.815802
0.694878	0.664032	0.836037	0.854416	0.829383	0.80214
0.697429	0.663749	0.835971	0.854999	0.82254	0.799012
0.698361	0.665161	0.833944	0.85325	0.834213	0.82749
0.695859	0.663523	0.836952	0.854999	0.827482	0.798848
0.69684	0.663975	0.835513	0.853978	0.823524	0.812922
0.696301	0.663467	0.83656	0.853833	0.835286	0.811687
0.683495	0.663015	0.83584	0.854561	0.832044	0.83284
0.695761	0.663015	0.836233	0.854853	0.822563	0.81284
0.69635	0.66533	0.836952	0.854124	0.821869	0.802469
0.695172	0.664427	0.83584	0.854999	0.828623	0.817942
0.694633	0.662112	0.83571	0.85529	0.824016	0.841399
0.698705	0.664879	0.836102	0.853833	0.818426	0.810782
0.694338	0.663467	0.83656	0.854999	0.824553	0.814486
0.69635	0.663975	0.836102	0.854707	0.826945	0.813745
0.690168	0.662168	0.835383	0.854561	0.825089	0.803704
0.699244	0.663072	0.836887	0.854416	0.823278	0.825103
0.691836	0.665556	0.835775	0.853833	0.832513	0.813416
0.697478	0.667024	0.836625	0.854707	0.827124	0.797778
0.696791	0.666685	0.836625	0.853978	0.839468	0.824033
0.694829	0.663862	0.836298	0.85427	0.828869	0.815802
0.693406	0.663015	0.835186	0.854561	0.829539	0.823704
0.693946	0.663749	0.836364	0.854416	0.826856	0.804527
0.696938	0.666234	0.836691	0.854561	0.833989	0.815556
0.695957	0.664032	0.836233	0.85529	0.823256	0.82535
0.696153	0.664822	0.836494	0.854124	0.82945	0.809053
0.696399	0.662564	0.835383	0.854853	0.831351	0.805432
0.698214	0.664201	0.836494	0.855144	0.821914	0.812593
0.693406	0.664201	0.836756	0.854999	0.826901	0.807737
0.696448	0.664427	0.83571	0.853978	0.823703	0.805926
0.693602	0.664992	0.837606	0.85427	0.82547	0.817942
0.696693	0.66533	0.836298	0.85427	0.829092	0.816379
0.694633	0.666516	0.833617	0.850772	0.833184	0.819588
0.695123	0.662564	0.836298	0.855144	0.837321	0.798436
0.696203	0.663354	0.836167	0.853978	0.826319	0.816626
0.696104	0.665274	0.835971	0.854561	0.824553	0.814979
0.696988	0.66533	0.836494	0.854707	0.82254	0.80823
0.698018	0.664483	0.836494	0.855144	0.837858	0.806831
0.695368	0.664596	0.836037	0.854707	0.831775	0.814486
0.692523	0.66533	0.835121	0.853833	0.830792	0.827243
0.691296	0.667363	0.834859	0.852958	0.837925	0.807984
0.696055	0.663241	0.83656	0.854124	0.829092	0.803539
0.697429	0.662564	0.836691	0.85529	0.825581	0.796955
0.697037	0.66358	0.835383	0.853833	0.826655	0.807078
0.693357	0.664483	0.835971	0.854561	0.822786	0.804527
0.695172	0.664032	0.837148	0.854853	0.831261	0.808148
0.696055	0.664992	0.836037	0.854416	0.828108	0.800823
0.698508	0.664032	0.835644	0.854853	0.821445	0.807572
0.697135	0.662846	0.836625	0.85529	0.830434	0.809053
0.693455	0.663806	0.83571	0.854124	0.830456	0.811852
0.696104	0.664145	0.836298	0.854853	0.823658	0.806091
0.692866	0.664709	0.835383	0.85427	0.826521	0.809465
0.695172	0.662733	0.836756	0.854999	0.825335	0.806831
0.69321	0.667363	0.835644	0.854707	0.82538	0.831687
0.696006	0.664709	0.835383	0.855144	0.825962	0.805679
0.6937	0.664709	0.83656	0.854416	0.824307	0.811605
0.699882	0.663467	0.837083	0.854124	0.823435	0.788313
0.698312	0.665726	0.835775	0.854707	0.817621	0.806337
0.696497	0.664427	0.836691	0.85529	0.823569	0.807572
0.695025	0.664145	0.835644	0.854707	0.828198	0.812922
0.690021	0.665443	0.83584	0.853541	0.835063	0.81144
0.695565	0.664483	0.836364	0.854561	0.824396	0.797695
0.692719	0.666855	0.834925	0.853541	0.823971	0.815391
0.685458	0.664483	0.831197	0.852521	0.828667	0.813909
0.69684	0.664709	0.837214	0.854561	0.832178	0.797037
0.694485	0.662338	0.836821	0.854999	0.824597	0.814156
0.690462	0.66437	0.835186	0.854561	0.826901	0.807078
0.695025	0.665443	0.836494	0.854124	0.831708	0.808395
0.697037	0.666177	0.836756	0.854561	0.826029	0.814486
0.696301	0.662055	0.836429	0.854853	0.827996	0.826667
0.695761	0.664992	0.836429	0.854999	0.822652	0.82716
0.697037	0.663862	0.835971	0.854999	0.823345	0.824444
0.68796	0.660813	0.836756	0.856456	0.836852	0.828807
0.695025	0.664879	0.836037	0.854707	0.827885	0.812593
0.694927	0.666855	0.835317	0.85325	0.829785	0.797613
0.696988	0.667081	0.836429	0.853687	0.824978	0.828971
0.695614	0.662225	0.836691	0.855144	0.825894	0.815802
0.695123	0.66437	0.836364	0.854561	0.82377	0.822881
0.697086	0.666516	0.836429	0.855144	0.824486	0.816214
0.696153	0.664653	0.835513	0.853833	0.825783	0.805597
0.691787	0.663072	0.837214	0.854561	0.821422	0.815638
0.690707	0.663298	0.83584	0.854561	0.827974	0.799342
0.694829	0.66533	0.836037	0.854707	0.828846	0.81177
0.694191	0.663015	0.835317	0.854999	0.827639	0.831111
0.695565	0.664201	0.835971	0.85427	0.83144	0.816872
0.69684	0.664822	0.835906	0.85529	0.820751	0.813416
0.694289	0.664935	0.836233	0.855144	0.824441	0.813909
0.695761	0.664653	0.835186	0.854416	0.821802	0.816296
0.692915	0.668944	0.836167	0.853978	0.838529	0.800905
0.690707	0.662225	0.836298	0.854707	0.826208	0.828642
0.695614	0.663411	0.835513	0.854561	0.829718	0.803621
0.697135	0.663636	0.835186	0.855727	0.827773	0.81358
0.700324	0.663015	0.837148	0.85427	0.82064	0.830947
0.698018	0.667758	0.835971	0.854416	0.828533	0.794979
0.693946	0.664314	0.836233	0.853978	0.835242	0.817366
0.696938	0.664992	0.836691	0.853978	0.824933	0.813827
0.69527	0.664032	0.836429	0.855144	0.822115	0.811029
0.698901	0.666629	0.837214	0.854561	0.830031	0.817037
0.695614	0.664088	0.835971	0.854124	0.825157	0.803128
0.698263	0.66533	0.836102	0.854416	0.825827	0.806584
0.692032	0.662902	0.836037	0.854416	0.828309	0.796543
0.690217	0.665048	0.833813	0.85121	0.832916	0.804198
0.697429	0.66437	0.835971	0.854999	0.819656	0.81284
0.69527	0.664992	0.837345	0.854124	0.832267	0.816461
0.694829	0.663072	0.835513	0.854416	0.828913	0.806584
0.699441	0.662338	0.837148	0.85529	0.826722	0.805597
0.686537	0.665782	0.836691	0.85427	0.8322	0.822058
0.695761	0.66454	0.834925	0.85427	0.822876	0.813498
0.696252	0.663467	0.836691	0.854416	0.832961	0.820905
0.696546	0.666742	0.835121	0.85427	0.828846	0.821399
0.694829	0.662902	0.836429	0.854853	0.82822	0.801811
0.696301	0.665669	0.835317	0.85427	0.825559	0.803128
0.698018	0.665556	0.835252	0.854124	0.832379	0.799506
0.695418	0.664032	0.836429	0.854707	0.824665	0.810123
0.695319	0.663354	0.835252	0.854853	0.826677	0.804609
0.700029	0.666798	0.836167	0.85427	0.83466	0.819177
0.696252	0.665556	0.835317	0.853833	0.821131	0.808642
0.695123	0.662902	0.836233	0.854416	0.83229	0.812263
0.692327	0.664201	0.836102	0.855144	0.827393	0.82716
0.695368	0.664032	0.835317	0.852521	0.832513	0.819177
0.698018	0.664596	0.836887	0.854561	0.833855	0.805761
0.696938	0.663862	0.835971	0.854561	0.825335	0.81893
0.695074	0.664145	0.835513	0.854707	0.82623	0.80716
0.695172	0.66358	0.83571	0.853978	0.829942	0.812099
0.693749	0.665726	0.836233	0.854561	0.827639	0.803292
0.698214	0.664088	0.836429	0.855144	0.822585	0.806255
0.698656	0.663862	0.836691	0.854999	0.828153	0.812099
0.697674	0.665556	0.836494	0.853396	0.82263	0.806173
0.697429	0.662846	0.836167	0.854999	0.819432	0.805103
0.696938	0.664257	0.83584	0.854853	0.82424	0.81251
0.698263	0.665895	0.835513	0.853687	0.82538	0.802305
0.688745	0.664145	0.835775	0.85427	0.83106	0.812016
0.692474	0.664257	0.835971	0.854999	0.821556	0.803128
0.697478	0.66437	0.83584	0.85529	0.824128	0.807325
0.690707	0.659571	0.838587	0.85631	0.828936	0.811358
0.697723	0.663919	0.835252	0.853978	0.830054	0.801152
0.696104	0.664935	0.834729	0.853833	0.825201	0.796708
0.698999	0.664257	0.836625	0.855144	0.825872	0.805267
0.695221	0.664653	0.836298	0.854707	0.82131	0.811687
0.69424	0.665104	0.83656	0.854999	0.832111	0.810617
0.696889	0.663015	0.836494	0.855144	0.830926	0.800494
0.691591	0.667307	0.834598	0.853541	0.831105	0.822963
0.695565	0.666685	0.836691	0.853687	0.832826	0.80716
0.696153	0.666064	0.836167	0.854707	0.83381	0.817778
0.694927	0.665104	0.836821	0.853541	0.828891	0.801399
0.695025	0.66533	0.835252	0.853833	0.829204	0.810288
0.692228	0.662676	0.836625	0.854707	0.832402	0.806502
0.694191	0.66358	0.836102	0.85529	0.827147	0.809053
0.698018	0.665782	0.834598	0.853541	0.832983	0.808724
0.695565	0.662507	0.83584	0.854853	0.831641	0.80428
0.693259	0.662564	0.836233	0.855144	0.836427	0.810041
0.69321	0.665951	0.836037	0.854561	0.829025	0.821399
0.691492	0.658046	0.836821	0.857476	0.826565	0.806667
0.697625	0.664088	0.836625	0.854561	0.822339	0.80321
0.696595	0.664653	0.836691	0.853978	0.82708	0.82214
0.695516	0.663128	0.836037	0.854416	0.829405	0.809877
0.697037	0.664201	0.835775	0.853541	0.832133	0.793416
0.695663	0.662055	0.836821	0.855436	0.823681	0.818683
0.697037	0.665895	0.835644	0.854707	0.829226	0.803374
0.690511	0.664032	0.83656	0.854124	0.83021	0.80716
0.696301	0.663411	0.836364	0.855144	0.828712	0.809877
0.693308	0.664879	0.83656	0.854416	0.835778	0.833827
0.696693	0.663523	0.834925	0.856164	0.824843	0.809465
0.696693	0.664427	0.835579	0.853687	0.832983	0.813498
0.696301	0.663862	0.835775	0.854416	0.824217	0.816132
0.692572	0.663975	0.836364	0.854561	0.823636	0.807901
0.69738	0.665443	0.836298	0.855436	0.834481	0.80214
0.694191	0.66358	0.836364	0.855581	0.823122	0.821975
0.697233	0.665556	0.835056	0.853978	0.824553	0.803951
0.694731	0.666573	0.836298	0.854416	0.826118	0.817778
0.694485	0.665161	0.835775	0.853978	0.821534	0.833169
0.6885	0.662281	0.83584	0.85223	0.823502	0.811029
0.698018	0.66533	0.836952	0.853978	0.829025	0.794815
0.698263	0.663354	0.835252	0.854416	0.827549	0.818601
0.696742	0.665161	0.836167	0.854853	0.826431	0.833086
0.694387	0.66437	0.836037	0.854561	0.828108	0.819012
0.696644	0.665104	0.836233	0.85427	0.823278	0.814074
0.68536	0.664709	0.836952	0.854853	0.828198	0.809053
0.697871	0.665161	0.836298	0.855144	0.822563	0.809465
0.695025	0.665613	0.834729	0.853978	0.836494	0.825514
0.694731	0.662451	0.835383	0.85427	0.833005	0.82107
0.695761	0.663128	0.836102	0.85427	0.818761	0.797037
0.698754	0.663298	0.835513	0.855727	0.824463	0.820658
0.70155	0.662789	0.836102	0.85325	0.827258	0.807407
0.690757	0.665726	0.836364	0.853978	0.831619	0.826749
0.696448	0.664145	0.83571	0.854561	0.828108	0.805926
0.695516	0.662733	0.836821	0.85529	0.840139	0.803621
0.696203	0.661491	0.837083	0.85529	0.822607	0.816626
0.691345	0.664879	0.836037	0.854561	0.82945	0.822634
0.696203	0.663975	0.837083	0.854124	0.83428	0.806831
0.697037	0.665895	0.836364	0.853833	0.834436	0.822798
0.696006	0.663975	0.834859	0.854124	0.827818	0.819177
0.692228	0.6655	0.835317	0.854561	0.833207	0.807901
0.696153	0.665726	0.836233	0.854853	0.824061	0.807984
0.693798	0.663862	0.836494	0.854853	0.828265	0.818272
0.694583	0.666347	0.835644	0.854999	0.82623	0.809794
0.694976	0.663072	0.836298	0.854999	0.826923	0.827819
0.692866	0.665161	0.836494	0.854416	0.836427	0.815473
0.694682	0.666968	0.836364	0.853541	0.82708	0.806502
0.691542	0.663636	0.836364	0.855144	0.818046	0.804362
0.69635	0.665951	0.835383	0.85325	0.827952	0.805597
0.696938	0.665217	0.836037	0.854707	0.825224	0.80716
0.700128	0.663693	0.835186	0.854416	0.827102	0.813909
0.695172	0.665104	0.835121	0.853541	0.83428	0.796708
0.689579	0.665217	0.835317	0.853833	0.830344	0.820494
0.699048	0.666064	0.836298	0.853978	0.825581	0.815967
0.704494	0.667476	0.837672	0.850335	0.836047	0.807984
0.696791	0.662902	0.835513	0.853833	0.823435	0.815638
0.695859	0.662959	0.836102	0.854853	0.828645	0.80823
0.693455	0.664427	0.836364	0.855581	0.824217	0.82
0.694093	0.666403	0.835513	0.853541	0.828108	0.808313
0.696055	0.666403	0.836691	0.854124	0.823614	0.821399
0.693848	0.666008	0.835513	0.853833	0.834436	0.797037
0.697674	0.664992	0.836756	0.854561	0.820013	0.798025
0.697674	0.664257	0.836364	0.854853	0.827437	0.811358
0.702728	0.663128	0.836756	0.854416	0.82907	0.799506
0.695761	0.664427	0.836037	0.854561	0.824709	0.808313
0.694878	0.66358	0.835775	0.854999	0.826476	0.813086
0.696006	0.663919	0.83656	0.85427	0.829137	0.808148
0.700177	0.663411	0.836298	0.85325	0.822876	0.814568
0.69478	0.664088	0.83584	0.854416	0.827504	0.800165
0.700324	0.663919	0.836494	0.85427	0.821422	0.809877
0.696693	0.666064	0.834729	0.853687	0.823591	0.813169
0.694731	0.663354	0.836494	0.85427	0.82538	0.821975
0.696988	0.665104	0.83499	0.853541	0.825022	0.818519
0.695368	0.664653	0.836233	0.853978	0.832089	0.798354
0.695319	0.664257	0.836037	0.854124	0.831038	0.803374
0.698852	0.664427	0.83584	0.854999	0.821847	0.814815
0.696742	0.663806	0.836102	0.853978	0.824665	0.823292
0.696693	0.664314	0.835775	0.854124	0.821936	0.812757
0.695565	0.665104	0.836298	0.854999	0.829003	0.813663
0.696448	0.663975	0.836625	0.854124	0.81903	0.802551
0.696104	0.666516	0.836102	0.853396	0.83097	0.809465
0.703366	0.662564	0.83656	0.85427	0.825246	0.808642
0.693651	0.665161	0.836952	0.853687	0.832223	0.804691
0.69213	0.665613	0.837018	0.852521	0.835823	0.819424
0.684231	0.661942	0.835383	0.851938	0.835801	0.806914
0.693798	0.664766	0.836298	0.853978	0.823792	0.794486
0.692081	0.66437	0.83571	0.854999	0.823166	0.811934
0.696399	0.662564	0.836233	0.854853	0.823032	0.801564
0.694583	0.663185	0.837018	0.855436	0.825157	0.809383
0.694436	0.666403	0.835317	0.854416	0.832357	0.8107
0.694878	0.663919	0.836364	0.854416	0.823278	0.808889
0.697184	0.664483	0.836233	0.854416	0.822742	0.802881
0.696153	0.663636	0.835121	0.852375	0.832446	0.808724
0.696791	0.665726	0.836102	0.85427	0.827124	0.809465
0.697723	0.664483	0.835579	0.853396	0.817218	0.810535
0.693063	0.662168	0.836167	0.854416	0.825559	0.819588
0.691542	0.663636	0.836821	0.854124	0.83068	0.805761
0.698754	0.664822	0.836102	0.854561	0.828712	0.810288
0.69267	0.664879	0.836233	0.85427	0.828265	0.807654
0.694976	0.665839	0.835121	0.852958	0.830233	0.8307
0.696497	0.664314	0.835775	0.854124	0.822809	0.805185
0.699441	0.663975	0.836037	0.85529	0.822384	0.814733
0.694927	0.663241	0.835383	0.853541	0.826431	0.831276
0.69738	0.663919	0.835906	0.853396	0.823636	0.805185
0.695368	0.663354	0.836429	0.854853	0.827706	0.813745
0.695859	0.66358	0.835775	0.854416	0.829383	0.824033
0.695123	0.663806	0.835121	0.853104	0.82547	0.821317
0.697233	0.665839	0.835644	0.853978	0.835689	0.805432
0.697625	0.663693	0.836102	0.854416	0.824307	0.810041
0.692915	0.66454	0.836887	0.854707	0.830121	0.799835
0.692817	0.66646	0.83571	0.853978	0.824687	0.838107
0.695319	0.663975	0.836756	0.854416	0.824486	0.805844
0.699833	0.664935	0.835775	0.855873	0.820326	0.829465
0.692032	0.66454	0.83584	0.853978	0.828645	0.820082
0.693308	0.664257	0.83584	0.854416	0.831328	0.803292
0.699343	0.664766	0.835644	0.854999	0.820081	0.806996
0.688009	0.665726	0.835644	0.854707	0.831149	0.805103
0.687764	0.662168	0.836102	0.854561	0.826006	0.804198
0.696153	0.666234	0.83656	0.853978	0.829114	0.818765
0.699097	0.664314	0.836037	0.85325	0.826744	0.800741
0.695565	0.663128	0.836167	0.85427	0.819275	0.809053
0.687175	0.665274	0.835775	0.854416	0.823927	0.820082
0.698999	0.663636	0.836364	0.85427	0.831686	0.826337
0.697773	0.663693	0.835775	0.855144	0.829249	0.814733
0.693013	0.664427	0.836298	0.854124	0.830725	0.815638
0.691296	0.662451	0.83571	0.85529	0.827415	0.80321
0.695025	0.66533	0.83584	0.854853	0.824396	0.803374
0.697233	0.665104	0.836102	0.855144	0.830121	0.818601
0.693848	0.664088	0.836233	0.854416	0.836404	0.803704
0.690658	0.660587	0.836037	0.855144	0.831351	0.819012
0.693946	0.664483	0.835448	0.854561	0.827236	0.815144
0.694338	0.667758	0.834925	0.852813	0.819097	0.816214
0.697037	0.665104	0.836364	0.853978	0.833766	0.8307
0.695319	0.664822	0.835383	0.853833	0.824217	0.813745
0.695467	0.663467	0.837083	0.855144	0.824396	0.821975
0.695172	0.666121	0.83584	0.854124	0.832849	0.810041
0.693308	0.664935	0.835121	0.854853	0.829919	0.812263
0.696153	0.665161	0.835906	0.853978	0.826767	0.83679
0.693013	0.665726	0.836494	0.854999	0.83021	0.804938
0.6937	0.664032	0.834532	0.853833	0.826208	0.80716
0.693995	0.665443	0.835579	0.854124	0.833117	0.805432
0.694976	0.664032	0.836952	0.854999	0.830344	0.813827
0.69056	0.665556	0.834729	0.852958	0.822384	0.800576
0.696301	0.663806	0.836821	0.85529	0.834146	0.817037
0.697331	0.664427	0.835906	0.854707	0.822428	0.794321
0.699097	0.667589	0.836037	0.854707	0.835666	0.80856
0.697723	0.664088	0.836298	0.854561	0.820483	0.800823
0.694044	0.662564	0.834794	0.853833	0.832961	0.795802
0.695172	0.664766	0.835644	0.853396	0.823971	0.80823
0.69478	0.663975	0.836691	0.854561	0.824038	0.803539
0.696203	0.664935	0.836756	0.85529	0.829785	0.839342
0.69424	0.664145	0.836037	0.853687	0.822674	0.82107
0.692376	0.664483	0.83571	0.854416	0.835644	0.79893
0.698754	0.666347	0.83571	0.853833	0.822272	0.80642
0.684967	0.660813	0.839699	0.853687	0.824754	0.813992
0.696693	0.663241	0.836102	0.854124	0.829584	0.810123
0.693798	0.665782	0.833355	0.851792	0.822585	0.823292
0.698361	0.665839	0.835448	0.853978	0.827236	0.828889
0.693848	0.662394	0.836494	0.855581	0.823949	0.793909
0.686243	0.663749	0.83656	0.853978	0.832692	0.804856
0.692081	0.663636	0.83656	0.854707	0.830747	0.808148
0.690413	0.666064	0.835121	0.854707	0.829114	0.816708
0.694633	0.666347	0.83656	0.85427	0.830255	0.817778
0.695074	0.664879	0.836167	0.85427	0.826923	0.811934
0.692866	0.664822	0.836167	0.854561	0.829383	0.820576
0.697773	0.666573	0.837214	0.854707	0.820304	0.799506
0.692474	0.666177	0.835056	0.853541	0.821512	0.815556
0.690511	0.666911	0.835186	0.852813	0.829338	0.81144
0.698361	0.665443	0.836233	0.854416	0.824597	0.818519
0.685311	0.662733	0.834794	0.851501	0.829316	0.801893
0.689775	0.661265	0.836625	0.855727	0.82415	0.82963
0.697233	0.664201	0.835971	0.854416	0.82576	0.808724
0.695319	0.663862	0.836364	0.854124	0.829875	0.803951
0.69684	0.664483	0.835121	0.853396	0.823345	0.804856
0.694731	0.663693	0.835056	0.85529	0.833721	0.804444
0.696791	0.664709	0.836364	0.854561	0.820595	0.818683
0.697625	0.662959	0.836102	0.853687	0.814982	0.805267
0.696546	0.665048	0.83656	0.854707	0.832379	0.82321
0.698558	0.66437	0.836102	0.85631	0.826185	0.803704
0.692081	0.664709	0.836494	0.853978	0.828421	0.834486
0.694927	0.665556	0.835056	0.853833	0.829092	0.811193
0.696938	0.664201	0.835317	0.853978	0.828936	0.805597
0.69478	0.662394	0.836167	0.853396	0.831239	0.801728
0.695025	0.665161	0.836167	0.854561	0.828824	0.809794
0.694878	0.665443	0.835644	0.853541	0.828869	0.81037
0.695957	0.665104	0.835644	0.85427	0.822048	0.803868
0.695957	0.663693	0.83656	0.854561	0.827169	0.814403
0.696399	0.661886	0.835906	0.854416	0.830881	0.802798
0.695074	0.664822	0.835317	0.854707	0.823681	0.826173
0.696889	0.66454	0.835383	0.85427	0.823725	0.804691
0.695957	0.665782	0.83656	0.85427	0.828064	0.810123
0.694534	0.66166	0.836952	0.855581	0.815854	0.821975
0.695859	0.663749	0.83584	0.854707	0.835309	0.813004
0.6937	0.663862	0.835513	0.854124	0.831194	0.833498
0.695074	0.663523	0.835579	0.852813	0.821758	0.820658
0.695418	0.665613	0.834794	0.853396	0.830322	0.8
0.692228	0.664201	0.835513	0.854416	0.825581	0.812675
0.697331	0.664822	0.836691	0.854561	0.830031	0.799588
0.698116	0.665048	0.836364	0.854999	0.830344	0.819424
0.697478	0.663636	0.835644	0.85427	0.823323	0.809547
0.693848	0.662225	0.836625	0.854561	0.826431	0.811029
0.694731	0.663467	0.835775	0.853687	0.819969	0.818848
0.692277	0.664653	0.835513	0.854707	0.827728	0.808642
0.696006	0.666234	0.836037	0.854707	0.832312	0.822881
0.690953	0.66262	0.836821	0.85427	0.829159	0.809877
0.695221	0.664596	0.835579	0.853833	0.828086	0.794486
0.696938	0.664257	0.835579	0.854999	0.82708	0.797778
0.698263	0.661434	0.837214	0.854853	0.829316	0.8107
0.693946	0.664879	0.836167	0.853541	0.828198	0.806173
0.700471	0.661829	0.836298	0.856019	0.827862	0.815226
0.694829	0.664032	0.835644	0.854416	0.825358	0.801152
0.693749	0.665556	0.834794	0.853104	0.826699	0.814239
0.692866	0.663072	0.835383	0.852375	0.833341	0.830453
0.693259	0.655844	0.836037	0.858496	0.826364	0.80642
0.689922	0.664879	0.836233	0.854416	0.82415	0.799506
0.697135	0.665161	0.836102	0.853978	0.831843	0.817942
0.690609	0.66358	0.83571	0.853978	0.824665	0.822716
0.690609	0.662846	0.836887	0.854561	0.825492	0.816872
0.697233	0.663636	0.836429	0.854416	0.821601	0.808477
0.700618	0.662789	0.836952	0.854561	0.824463	0.810453
0.69164	0.663241	0.836102	0.854707	0.829159	0.823868
0.697478	0.6655	0.83656	0.854561	0.825112	0.805597
0.695221	0.663523	0.836952	0.85427	0.82708	0.813004
0.69998	0.663072	0.83656	0.854999	0.819566	0.817037
0.694289	0.662902	0.836429	0.854707	0.831708	0.801481
0.697773	0.662959	0.835775	0.854999	0.821221	0.817284
0.690658	0.66533	0.836102	0.854124	0.824575	0.815885
0.696399	0.663749	0.836233	0.854416	0.823882	0.824774
0.696301	0.664709	0.835252	0.854416	0.827169	0.811523
0.694191	0.664766	0.834009	0.853541	0.827527	0.82107
0.697135	0.663749	0.835775	0.853978	0.827728	0.815309
0.694534	0.666403	0.836037	0.855436	0.826632	0.820082
0.696203	0.665387	0.835971	0.854707	0.828019	0.821811
0.695467	0.664483	0.83656	0.854707	0.823479	0.827243
0.692179	0.665669	0.835971	0.854124	0.830255	0.825432
0.692866	0.662789	0.835644	0.854853	0.831105	0.804033
0.694191	0.662281	0.836102	0.854853	0.821579	0.825514
0.69635	0.664427	0.836691	0.853978	0.822138	0.799671
0.691983	0.66437	0.835644	0.854561	0.830747	0.82321
0.698214	0.665782	0.836167	0.85427	0.824508	0.804609
0.695761	0.664088	0.83656	0.853687	0.833005	0.799918
0.696055	0.664032	0.836691	0.854853	0.824754	0.806255
0.698803	0.663919	0.835056	0.853833	0.819656	0.81679
0.695074	0.664314	0.83571	0.853833	0.820371	0.824115
0.695467	0.664992	0.836298	0.853687	0.822227	0.805926
0.697723	0.664145	0.834729	0.854124	0.831418	0.808395
0.69738	0.663072	0.836233	0.854561	0.825447	0.816296
0.696055	0.664935	0.836037	0.855144	0.8286	0.820576
0.692621	0.665387	0.834925	0.853978	0.829003	0.810864
0.698705	0.663636	0.83571	0.854124	0.82216	0.805844
0.692719	0.664427	0.83571	0.85325	0.829651	0.80823
0.691885	0.664032	0.83656	0.853978	0.830747	0.814486
0.699097	0.662959	0.835579	0.855144	0.824911	0.828889
0.695957	0.665161	0.836233	0.854124	0.824888	0.801235
0.696055	0.663523	0.836494	0.854561	0.825962	0.799424
0.697135	0.665613	0.835448	0.854416	0.825514	0.819177
0.697429	0.662959	0.836233	0.85427	0.828623	0.816214
0.693995	0.663693	0.836429	0.854416	0.833743	0.819259
0.693995	0.664145	0.835513	0.854853	0.817822	0.819588
0.694093	0.664032	0.836298	0.854999	0.82263	0.822387
0.690707	0.669565	0.835775	0.852813	0.827996	0.835062
0.697773	0.666008	0.836102	0.85427	0.8322	0.802387
0.695663	0.663411	0.835513	0.854707	0.828555	0.798519
0.696301	0.665443	0.836494	0.85427	0.833453	0.824115
0.695565	0.664709	0.836821	0.854416	0.830903	0.827984
0.697282	0.663862	0.836298	0.853978	0.824061	0.810864
0.687715	0.663523	0.835906	0.854124	0.829472	0.805185
0.693602	0.666573	0.835513	0.853541	0.831597	0.819506
0.697723	0.664483	0.836952	0.854707	0.834548	0.813745
0.697723	0.664653	0.836037	0.854416	0.821109	0.803374
0.697331	0.66437	0.836102	0.854124	0.822093	0.799424
0.697331	0.665951	0.835317	0.853833	0.815139	0.80749
0.693848	0.665669	0.83584	0.852667	0.829629	0.820247
0.694534	0.664427	0.835383	0.855144	0.830836	0.802305
0.693161	0.664427	0.836494	0.854124	0.833922	0.820905
0.695614	0.663185	0.837148	0.853687	0.827437	0.813498
0.697527	0.663919	0.835513	0.854707	0.81856	0.820494
0.69684	0.664766	0.836102	0.854853	0.82263	0.802551
0.694583	0.663015	0.835579	0.854561	0.819275	0.807407
0.685654	0.664257	0.835906	0.853687	0.823368	0.811852
0.695761	0.663862	0.83656	0.855144	0.827527	0.811358
0.689726	0.666008	0.83584	0.853978	0.818739	0.818765
0.699588	0.664596	0.833878	0.852813	0.828444	0.812263
0.695172	0.667024	0.835317	0.854416	0.825313	0.818025
0.695221	0.663015	0.836364	0.854999	0.825022	0.812428
0.694387	0.6655	0.835121	0.854707	0.820282	0.812016
0.697037	0.664257	0.835971	0.854124	0.825872	0.80749
0.692915	0.663975	0.835252	0.853687	0.827303	0.810123
0.695614	0.663015	0.835971	0.852521	0.817174	0.803045
0.697331	0.665274	0.834663	0.853978	0.825112	0.795473
0.69684	0.665104	0.835775	0.85427	0.832021	0.800823
0.696791	0.664032	0.83499	0.85325	0.837321	0.810123
0.691983	0.663354	0.83499	0.854416	0.828779	0.815309
0.697527	0.66262	0.836429	0.853833	0.824463	0.82823
0.696693	0.664427	0.836494	0.85427	0.8197	0.800494
0.697331	0.664596	0.83656	0.854853	0.824709	0.809794
0.696595	0.665443	0.836625	0.854124	0.825492	0.811934
0.692032	0.664766	0.835448	0.854707	0.824352	0.815309
0.69267	0.668436	0.834598	0.853396	0.822406	0.829959
0.693848	0.664145	0.836167	0.854853	0.82064	0.819342
0.696301	0.664992	0.835775	0.855436	0.828332	0.82321
0.696399	0.664935	0.837214	0.854416	0.837187	0.799259
0.69581	0.664032	0.836494	0.854999	0.831843	0.806255
0.697135	0.665161	0.836298	0.854416	0.82339	0.802716
0.692228	0.662564	0.836494	0.85529	0.837388	0.82963
0.695025	0.664427	0.835448	0.853541	0.822406	0.796132
0.695908	0.664145	0.837018	0.855144	0.8339	0.80716
0.680502	0.661999	0.831262	0.851501	0.825514	0.80214
0.691296	0.664766	0.835906	0.853978	0.827885	0.82214
0.703611	0.663749	0.836298	0.854416	0.816458	0.815226
0.697478	0.665895	0.836691	0.854853	0.832469	0.814239
0.6937	0.666403	0.83414	0.85325	0.823547	0.824691
0.695123	0.662733	0.837214	0.854416	0.8303	0.807901
0.69635	0.664088	0.836691	0.854561	0.827191	0.80642
0.69635	0.664879	0.836364	0.854999	0.836382	0.816214
0.69424	0.664653	0.83584	0.855144	0.827683	0.804527
0.693946	0.664088	0.835775	0.853978	0.832692	0.813745
0.698116	0.666685	0.836821	0.854124	0.836986	0.821728
0.693946	0.66358	0.835121	0.852375	0.834794	0.801481
0.696252	0.663185	0.836298	0.85427	0.825783	0.822634
0.705819	0.666347	0.837868	0.850627	0.839982	0.802305
0.694387	0.662959	0.837083	0.854416	0.833654	0.812263
0.700275	0.666121	0.836625	0.854853	0.827281	0.813251
0.69213	0.665839	0.835906	0.854416	0.823994	0.8107
0.695908	0.664596	0.836298	0.854561	0.827281	0.803786
0.694731	0.666064	0.836756	0.853687	0.827952	0.806996
0.692081	0.664145	0.836429	0.853978	0.828466	0.799671
0.693455	0.666177	0.836037	0.853833	0.825939	0.819588
0.697576	0.66437	0.835775	0.854124	0.827147	0.813251
0.697233	0.662676	0.835579	0.854561	0.819231	0.812016
0.687077	0.662846	0.835775	0.85427	0.833967	0.806173
0.695712	0.663749	0.835383	0.853978	0.827303	0.817531
0.695712	0.665782	0.836233	0.853833	0.829159	0.812016
0.697822	0.666064	0.836494	0.853541	0.822898	0.813992
0.696055	0.664257	0.836691	0.854561	0.824642	0.813333
0.699784	0.662564	0.836691	0.854853	0.821601	0.813909
0.69684	0.665443	0.836102	0.854561	0.82945	0.802716
0.695123	0.663298	0.835383	0.85325	0.819991	0.80963
0.694289	0.66454	0.835121	0.853978	0.82661	0.811193
0.693995	0.665443	0.836821	0.854999	0.824217	0.837284
0.697331	0.663523	0.835906	0.854999	0.833274	0.818189
0.696595	0.664709	0.836233	0.852813	0.81847	0.806173
0.700226	0.663185	0.836821	0.854707	0.825403	0.821975
0.697478	0.66358	0.836167	0.854416	0.822764	0.801317
0.697086	0.664483	0.836691	0.854707	0.829942	0.81037
0.694731	0.667532	0.836364	0.855144	0.83097	0.810535
0.694338	0.659119	0.836364	0.854416	0.824195	0.807737
0.696497	0.663919	0.833682	0.853541	0.825827	0.822963
0.69267	0.664766	0.836298	0.854999	0.829674	0.815967
0.696497	0.663523	0.83571	0.854416	0.822585	0.833827
0.691787	0.662507	0.836037	0.854707	0.834705	0.824198
0.694093	0.664088	0.835513	0.85427	0.841257	0.807243
0.696006	0.664709	0.836102	0.85427	0.829584	0.808313
0.696742	0.665274	0.836429	0.85427	0.829114	0.821481
0.693897	0.664145	0.83499	0.853687	0.829047	0.806502
0.69792	0.665613	0.83584	0.854999	0.824486	0.804774
0.69684	0.663975	0.83656	0.854999	0.826878	0.822634
0.697086	0.661886	0.83584	0.853978	0.828399	0.813169
0.694731	0.662564	0.835513	0.85427	0.829159	0.809136
0.693455	0.663806	0.83656	0.854853	0.819074	0.822798
0.696988	0.664145	0.835906	0.854707	0.83153	0.804691
0.695761	0.667532	0.836494	0.853978	0.825604	0.803868
0.691247	0.660192	0.834663	0.854124	0.81733	0.831687
0.692081	0.662112	0.835121	0.854999	0.83229	0.814403
0.692866	0.666008	0.836625	0.853687	0.829025	0.813992
0.696252	0.664314	0.836625	0.854707	0.81941	0.82749
0.692621	0.660418	0.838064	0.85631	0.828242	0.800741
0.695172	0.663185	0.835186	0.853687	0.830657	0.798683
0.696055	0.664822	0.83656	0.854561	0.824843	0.808889
0.694485	0.665104	0.835775	0.854124	0.824329	0.819588
0.693357	0.663749	0.835971	0.854416	0.819633	0.823292
0.69684	0.663072	0.836494	0.854707	0.823994	0.811523
0.695761	0.665217	0.836364	0.854999	0.831731	0.804691
0.693161	0.66437	0.83584	0.853396	0.824508	0.796955
0.694436	0.664992	0.836102	0.853541	0.830568	0.80716
0.692817	0.662846	0.836625	0.855436	0.825134	0.807819
0.696006	0.662959	0.83584	0.853687	0.829316	0.808724
0.697184	0.664088	0.836167	0.85427	0.839311	0.806008
0.694338	0.665895	0.835644	0.854124	0.822071	0.798519
0.697429	0.665613	0.835579	0.85427	0.82254	0.836296
0.699195	0.663693	0.835448	0.854416	0.823368	0.793827
0.696693	0.665217	0.83571	0.854416	0.830434	0.817449
0.692866	0.663862	0.836494	0.854124	0.832156	0.795967
0.696889	0.664766	0.836167	0.855144	0.828869	0.818601
0.692768	0.667194	0.835579	0.854999	0.825559	0.798601
0.695172	0.665895	0.835579	0.853833	0.829919	0.802387
0.699735	0.6655	0.836887	0.855144	0.837053	0.803951
0.696791	0.666968	0.833551	0.853541	0.825224	0.81465
0.691934	0.663693	0.836691	0.854853	0.831686	0.812922
0.694436	0.665161	0.83584	0.85529	0.825447	0.808066
0.69684	0.665217	0.835513	0.85427	0.823055	0.813086
0.696055	0.663523	0.835317	0.85427	0.822853	0.813086
0.693112	0.667476	0.836756	0.854561	0.823144	0.811029
0.698508	0.664427	0.836037	0.854853	0.830613	0.803374
0.697674	0.659289	0.836233	0.857767	0.822831	0.815967
0.693406	0.664427	0.836429	0.855144	0.82064	0.801728
0.69478	0.664145	0.835971	0.85427	0.821131	0.798107
0.695368	0.665895	0.836821	0.853396	0.82945	0.808148
0.699392	0.664314	0.836756	0.85427	0.824665	0.816296
0.69684	0.665951	0.835186	0.853833	0.830367	0.800082
0.69527	0.664088	0.836625	0.855144	0.83106	0.797037
0.697723	0.665839	0.835971	0.853687	0.832961	0.809794
0.695467	0.663298	0.835971	0.854853	0.828242	0.823374
0.695467	0.666911	0.835579	0.853104	0.82945	0.799095
0.696644	0.664822	0.836167	0.854416	0.834392	0.819012
0.693504	0.665951	0.836167	0.854853	0.82462	0.813498
0.695516	0.662959	0.836691	0.854853	0.825581	0.809053
0.693995	0.662112	0.835448	0.854561	0.821064	0.825761
0.694534	0.662112	0.835513	0.854561	0.820818	0.810947
0.693897	0.663241	0.837083	0.854853	0.820572	0.805432
0.69635	0.662225	0.836756	0.853978	0.832111	0.816461

## Sheet: S7
Table S7. Summary statistics of AUC values from 1,000 permutations across datasets.
Dataset	Original AUC	Permutation P value	Permutation Mean AUC	SD	Median	Min	Max	95% CI Lower	95% CI Upper
Mathios et al. LUCAS dataset	0.697969	0.104895	0.695176	0.00286068	0.695516	0.678589	0.706211	0.694999	0.695354
Mathios et al. independent dataset	0.663749	0.683317	0.664365	0.0014685	0.664314	0.655844	0.669565	0.664274	0.664456
Yu et al. study dataset	0.836625	0.183816	0.836006	0.000803192	0.836102	0.828319	0.841138	0.835956	0.836056
Yu et al. validation dataset	0.853541	0.905095	0.854342	0.00078793	0.854416	0.850044	0.858496	0.854293	0.854391
Cristiano et al. dataset	0.830635	0.23976	0.827411	0.00453191	0.827236	0.814088	0.841257	0.82713	0.827692
Jiang et al. dataset	0.817284	0.250749	0.811736	0.0091317	0.810947	0.788313	0.846584	0.811169	0.812303

## Sheet: S8
Table S8. Diagnostic performance of amplitude spectra-based SVM models across datasets.
Dataset	k-mer	AUC	AUC 95% CI Lower	AUC 95% CI Upper	Sensitivity at 95% Specificity	Sensitivity at 95% Specificity 95% CI Lower	Sensitivity at 95% Specificity 95% CI Upper
Mathios et al. LUCAS dataset	4-mer	0.697969	0.63351	0.7598	0.24031	0.0908586	0.398501
Mathios et al. independent dataset	4-mer	0.663749	0.563723	0.764303	0.217391	0.105236	0.358528
Mathios et al. LUCAS dataset	5-mer	0.710627	0.646582	0.771127	0.232558	0.121212	0.358247
Mathios et al. independent dataset	5-mer	0.645116	0.546462	0.739709	0.217391	0.104167	0.352972
Mathios et al. LUCAS dataset	6-mer	0.683152	0.620356	0.743037	0.24031	0.171416	0.400072
Mathios et al. independent dataset	6-mer	0.662168	0.555597	0.763954	0.304348	0.181818	0.469418
Yu et al. study dataset	4-mer	0.836625	0.772016	0.895078	0.754545	0.666667	0.83337
Yu et al. validation dataset	4-mer	0.853541	0.777628	0.920324	0.753425	0.632334	0.858979
Yu et al. study dataset	5-mer	0.82361	0.754589	0.882553	0.718182	0.630598	0.812526
Yu et al. validation dataset	5-mer	0.836345	0.756967	0.905012	0.726027	0.616412	0.835616
Yu et al. study dataset	6-mer	0.770765	0.711425	0.829142	0.372727	0.26731	0.509208
Yu et al. validation dataset	6-mer	0.774118	0.68748	0.850229	0.410959	0.238788	0.638932
Cristiano et al. dataset	4-mer	0.830635	0.789398	0.866842	0.490385	0.416657	0.615394
Cristiano et al. dataset	5-mer	0.908788	0.877431	0.936853	0.682692	0.613057	0.792324
Cristiano et al. dataset	6-mer	0.883855	0.848845	0.914634	0.644231	0.553486	0.734699
Jiang et al. dataset	4-mer	0.817284	0.755461	0.881664	0.588889	0.471877	0.701174
Jiang et al. dataset	5-mer	0.946584	0.917513	0.97248	0.766667	0.526277	0.881783
Jiang et al. dataset	6-mer	0.901646	0.856538	0.940777	0.644444	0.23466	0.781342

## Sheet: S9
Table S9. Comparison of diagnostic performance between raw EDM- and amplitude spectra-based SVM models across datasets.
Dataset	k-mer	Model 1	Model 2	AUC (Model 1)	AUC (Model 2)	Delta AUC	DeLong P Value
Mathios et al. LUCAS dataset	4-mer	SVM (Amp)	SVM (EDM)	0.697969	0.678344	0.0196252	0.227186
Mathios et al. independent dataset	4-mer	SVM (Amp)	SVM (EDM)	0.663749	0.553698	0.110051	4.08299e-07
Mathios et al. LUCAS dataset	5-mer	SVM (Amp)	SVM (EDM)	0.710627	0.680551	0.0300756	0.134536
Mathios et al. independent dataset	5-mer	SVM (Amp)	SVM (EDM)	0.645116	0.564314	0.0808018	0.0123006
Mathios et al. LUCAS dataset	6-mer	SVM (Amp)	SVM (EDM)	0.683152	0.683299	-0.000147189	0.99453
Mathios et al. independent dataset	6-mer	SVM (Amp)	SVM (EDM)	0.662168	0.574816	0.0873518	0.00147319
Yu et al. study dataset	4-mer	SVM (Amp)	SVM (EDM)	0.836625	0.750948	0.0856769	5.57398e-05
Yu et al. validation dataset	4-mer	SVM (Amp)	SVM (EDM)	0.853541	0.800495	0.0530458	0.00565557
Yu et al. study dataset	5-mer	SVM (Amp)	SVM (EDM)	0.82361	0.766972	0.0566383	0.0069864
Yu et al. validation dataset	5-mer	SVM (Amp)	SVM (EDM)	0.836345	0.801661	0.0346838	0.0874052
Yu et al. study dataset	6-mer	SVM (Amp)	SVM (EDM)	0.770765	0.775082	-0.00431655	0.878789
Yu et al. validation dataset	6-mer	SVM (Amp)	SVM (EDM)	0.774118	0.805305	-0.0311862	0.287276
Cristiano et al. dataset	4-mer	SVM (Amp)	SVM (EDM)	0.830635	0.686829	0.143806	4.83082e-10
Cristiano et al. dataset	5-mer	SVM (Amp)	SVM (EDM)	0.908788	0.681351	0.227437	1.25602e-18
Cristiano et al. dataset	6-mer	SVM (Amp)	SVM (EDM)	0.883855	0.705255	0.1786	1.64489e-15
Jiang et al. dataset	4-mer	SVM (Amp)	SVM (EDM)	0.817284	0.92749	-0.110206	1.08639e-07
Jiang et al. dataset	5-mer	SVM (Amp)	SVM (EDM)	0.946584	0.93177	0.0148148	0.424823
Jiang et al. dataset	6-mer	SVM (Amp)	SVM (EDM)	0.901646	0.944033	-0.0423868	0.0807573

## Sheet: S10
Table S10. Diagnostic performance of ESM across datasets.
Dataset	AUC	AUC 95% CI Lower	AUC 95% CI Upper	Sensitivity at 95% Specificity	Sensitivity at 95% Specificity 95% CI Lower	Sensitivity at 95% Specificity 95% CI Upper
Mathios et al. LUCAS dataset	0.715092	0.653865	0.774277	0.224806	0.0991563	0.343803
Mathios et al. independent dataset	0.657651	0.561099	0.741268	0.23913	0.111051	0.360028
Yu et al. study dataset	0.882734	0.828508	0.926493	0.763636	0.663715	0.841194
Yu et al. validation dataset	0.910522	0.853426	0.954753	0.767123	0.643836	0.887102
Cristiano et al. dataset	0.918068	0.886156	0.945418	0.716346	0.544481	0.849326
Jiang et al. dataset	0.972016	0.952325	0.987561	0.8	0.635228	0.947382

[truncated: 6 more sheets: S11, S12, S13, S14, S15, S16]
